# Supplementary material for: Effect of the national reimbursement drug list negotiation policy on utilization of negotiated anticancer drugs in Chinese public hospital: a quasi-natural experiment
Source: Front Public Health. 2025 Dec 12;13:1662346. doi: 10.3389/fpubh.2025.1662346 (PMC12740921; doi:10.3389/fpubh.2025.1662346)
Supplement: Supplementary file 1 [file Table_1.xlsx]

## Sheet: Sheet1
Supplementary table 1 Compare growth rate between cancer new case and 18 anticancer drugs DDDs (January 2016-December 2019)
Cancer cases and drugs	2016	2017	2018	2019
New cancer cases	0.0344	0.0261	0.0288	0.0256
anticancer drugs
Abiraterone	22.3125	4.9062	7.6627	0.8391
Apatinib	5.6354	1.4544	1.4009	0.2547
Bevacizumab	0.1637	1.1467	2.2745	0.6341
Bortezomib	0.022	1.2023	1.0269	-0.1653
Chidamide	2.5	90.0714	6.1961	0.601
Erlotinib	-0.1394	0.2468	0.762	0.0598
Everolimus	0.3216	0.1544	0.9365	0.3814
Fulvestran	0.7262	1.6017	3.7891	0.7186
Lapatinib	1.564	0.7908	2.6398	0.5946
Lenalidomide	0.5072	0.9033	9.3419	0.5701
Nimotuzumab	-0.0422	0.5876	1.0438	0.3774
Recombinant human endostatin	0.302	0.32	0.4734	0.1562
Rituximab	0.2065	0.4225	0.5243	0.2484
Sorafenib	0.1111	0.5039	1.8008	0.4236
Trastuzumab	0.1632	0.8305	2.0173	0.6077
Shenyi Capsule	0.0968	0.0347	-0.3742	-0.0916
Compound realga natural indigo tablets	-0.2798	0.8433	0.7112	0.5696
Astragalus polysaccharide for injection	0.2889	-0.388	1.7477	1.0877
