# Supplementary material for: Effect of the national reimbursement drug list negotiation policy on utilization of negotiated anticancer drugs in Chinese public hospital: a quasi-natural experiment
Source: Front Public Health. 2025 Dec 12;13:1662346. doi: 10.3389/fpubh.2025.1662346 (PMC12740921; doi:10.3389/fpubh.2025.1662346)
Supplement: Supplementary file 2 [file Table_2.xlsx]

## Sheet: Sheet1
Supplementary table 2 Compare growth rate between cancer new case and 18 anticancer drugs expenditures (January 2016-December 2019)
Cancer cases and drugs	2016	2017	2018	2019
New cancer cases	0.0344	0.0261	0.0288	0.0256
anticancer drugs
Abiraterone	22.3148	2.3317	6.0484	0.7653
Apatinib	5.8933	1.048	0.8249	0.2284
Bevacizumab	0.1656	0.4081	0.9029	0.5927
Bortezomib	0.0115	0.553	0.3482	-0.2145
Chidamide	2.5	64.9827	5.9325	0.5956
Erlotinib	-0.2139	-0.1909	-0.0692	0.0187
Everolimus	0.3268	-0.0566	0.3998	0.3542
Fulvestran	0.8008	0.6891	2.2448	0.6752
Lapatinib	1.6421	0.4438	1.6183	0.5491
Lenalidomide	0.4062	0.162	5.3698	0.5634
Nimotuzumab	-0.0476	0.1271	0.5136	0.3742
Recombinant human endostatin	0.2516	0.1424	0.202	0.1534
Rituximab	0.2217	0.1817	0.1621	0.1566
Sorafenib	0.1115	0.1211	0.8628	0.3511
Trastuzumab	0.1719	0.1796	0.5671	0.5603
Shenyi Capsule	0.0835	-0.0981	-0.5286	-0.0956
Compound realga natural indigo tablets	-0.2832	0.4996	0.3915	0.5689
Astragalus polysaccharide for injection	0.2301	-0.4676	0.6893	1.0849
