# Supplementary material for: Effect of the national reimbursement drug list negotiation policy on utilization of negotiated anticancer drugs in Chinese public hospital: a quasi-natural experiment
Source: Front Public Health. 2025 Dec 12;13:1662346. doi: 10.3389/fpubh.2025.1662346 (PMC12740921; doi:10.3389/fpubh.2025.1662346)
Supplement: Supplementary file 3 [file Table_3.xlsx]

## Sheet: Sheet1
Supplementary table 3. Durbin-Watson Test and Newey-West Standard Errors in 18 negotiated anticancer drugs expenditure Models
Drug Name	DW Statistic	Autocorrelation Detected	β₃ Original (p)	β₃ Newey-West (p)
Apatinib	2.78595	Yes	47.09(0.0771)	47.0885(0.0002666)
Bevacizumab	2.10984	No	257.62(0.00112)	257.623 (0.0006233)
Erlotinib	1.76242	No	-8.743 (0.626)	-8.7432( 0.6727)
Fulvestran	2.42544	No	74.466 (1.67e-09)	74.4661(7.016e-14)
Lapatinib	2.3269	No	30.096(1.02e-05)	30.0964(2.825e-15)
Lenalidomide	1.4814	Yes	110.069(6.87e-07)	110.0689(8.408e-07)
Rituximab	2.27654	No	-47.98(0.718)	-47.983(0.75933)
Nimotuzumab	2.0906	No	54.625 (0.0599)	54.6247(0.0003332)
Bortezomib	3.23568	Yes	-5.587 (0.8979 )	-5.5866(0.6520)
Trastuzumab	1.40529	Yes	258.1 (0.345996)	258.145( 0.199215)
Sorafenib	2.5312	Yes	154.35(5.52e-05)	154.354(2.940e-06)
Everolimus	2.64216	Yes	7.7381 ( 0.0523)	7.73813( 7.426e-06)
Recombinant human endostatin	2.63978	Yes	36.03(0.427)	36.029 (0.01869)
Chidamide	2.40655	No	29.036 ( 5.05e-07)	29.03581 (2.186e-12)
Abiraterone	1.93925	No	241.39(8.58e-12)	241.3860(3.577e-11)
Shenyi capsule	1.99328	No	-59.365 ( 0.0127)	-59.3651(0.01338)
Compound realga natural indigo tablets	2.87546	Yes	3.343(0.25388)	3.3430(0.01896)
Astragalus polysaccharide for injection	1.51803	No	36.175(0.00503)	36.175(0.04093)
