# Supplementary material for: Effect of the national reimbursement drug list negotiation policy on utilization of negotiated anticancer drugs in Chinese public hospital: a quasi-natural experiment
Source: Front Public Health. 2025 Dec 12;13:1662346. doi: 10.3389/fpubh.2025.1662346 (PMC12740921; doi:10.3389/fpubh.2025.1662346)
Supplement: Supplementary file 4 [file Table_4.xlsx]

## Sheet: Sheet1
Supplementary table 4. Durbin-Watson Test and Newey-West Standard Errors in 18 negotiated anticancer drugs DDDs ITS Models
Drug Name	DW Statistic	Autocorrelation Detected	β₃ Original (p)	β₃ Newey-West (p)
Apatinib	2.81819	Yes	0.21354(0.000150)	0.2135437(2.002e-14)
Bevacizumab	2.5598	Yes	1.04264 (1.46e-10)	1.042643(2.319e-14)
Erlotinib	2.57617	Yes	0.15541(0.00192)	0.155410(1.422e-11)
Fulvestran	1.57866	No	1.15300(1.3e-11)	1.152996(0.005032)
Lapatinib	2.19087	No	0.101944(2.88e-08)	0.1019436(< 2.2e-16)
Lenalidomide	1.71963	No	0.237571(1.83e-08)	0.2375713(9.796e-11)
Rituximab	2.76294	Yes	0.04105(0.118)	0.0410517(3.334e-07)
Nimotuzumab	1.63472	No	0.15397(0.006203)	0.153967(2.436e-07)
Bortezomib	2.00135	No	0.08652(0.0217)	0.0865163(0.02075)
Trastuzumab	1.62174	No	1.9634(0.00623)	1.963410( 6.554e-07)
Sorafenib	2.71907	Yes	0.256599(5.87e-09)	0.2565987(4.589e-15)
Everolimus	2.13783	No	0.034251(0.00166)	0.0342512(2.357e-09)
Recombinant human endostatin	2.53385	Yes	0.07624(0.0665)	0.0762382( 2.848e-08)
Chidamide	2.41258	No	0.045209(3.89e-07)	0.04520939(1.79e-12)
Abiraterone	2.04257	No	0.438020(2.07e-12)	0.4380201 (2.832e-12)
Shenyi capsule	2.23028	No	-1.4825(0.0188)	-1.482480(1.583e-12)
Compound realga natural indigo tablets	2.82962	Yes	0.017184(0.06524)	0.0171840(9.683e-05)
Astragalus polysaccharide for injection	1.78278	No	0.12124(0.00012)	0.121236(1.307e-06)
