# Supplementary material for: Effect of the national reimbursement drug list negotiation policy on utilization of negotiated anticancer drugs in Chinese public hospital: a quasi-natural experiment
Source: Front Public Health. 2025 Dec 12;13:1662346. doi: 10.3389/fpubh.2025.1662346 (PMC12740921; doi:10.3389/fpubh.2025.1662346)
Supplement: Supplementary file 5 [file Table_5.xlsx]

## Sheet: Sheet1
Supplementary table 5. P - values of 18 negotiated anticancer drugs Expenditure/DDDs ITS Models
Drug	p-value (Expenditure)			p -value (DDDs)
	Original	FDR correction		Original	FDR correction
Apatinib	5.618e-09	1.44463e-08		1.032e-12	2.322e-12
Bevacizumab	1.933e-10	6.9588e-10		2.2e-16	1.32e-15
Erlotinib	0.06605	0.0849214		7.739e-09	1.16085e-08
Lapatinib	4.278e-10	1.2834e-09		1.058e-13	3.8088e-13
Fulvestran	3.643e-16	3.2787e-15		2.2e-16	1.32e-15
Lenalidomide	1.573e-10	6.9588e-10		7.346e-13	1.88897e-12
Rituximab	0.07825	0.0880313		6.993e-09	1.14431e-08
Nimotuzumab	5.668e-05	0.000102024		2.401e-09	4.3218e-09
Bortezomib	9.959e-08	2.24077e-07		2.203e-10	4.406e-10
Trastuzumab	0.07173	0.086076		7.834e-07	1.08471e-06
Sorafenib	0.8424	0.8424		3.905e-15	1.75725e-14
Everolimus	0.09055	0.0958765		8.491e-07	1.0917e-06
Recombinant human endostatin	0.01113	0.016695		1.749e-06	2.0988e-06
Chidamide	3.794e-13	2.2764e-12		3.909e-13	1.1727e-12
Abiraterone	2.2e-16	3.2787e-15		2.2e-16	1.32e-15
Shenyi capsule	4.33e-07	8.66e-07		0.0002722	0.0002722
Compound realga natural indigo tablets	0.06331	0.0849214		0.0001855	0.000196412
Astragalus polysaccharide for injection	0.003123	0.00511036		0.000173	0.000194625
